# Supplementary material for: Effect of fluoxetine on organ dysfunction and mortality in severe sepsis
Source: PLoS One. 2026 Jan 21;21(1):e0340669. doi: 10.1371/journal.pone.0340669 (PMC12822927; doi:10.1371/journal.pone.0340669)
Supplement: S4 File — (XLSX) [file pone.0340669.s004.xlsx]

## Sheet: Sheet1
								SOFA					APACHE II					Lactate (mmol/L)					CRP (mg/dl)					TNF-a (pg/ml)					IL-1 (pg/ml)					Procalcitonin (pg/dl)
Group	MRN	Gender	Age (years)	Weight (kg)	cause of sepsis	vasopressor need	vasopressor duration	Baseline	Day 3	Day 7	Day 10	Day 14	Baseline	Day 3	Day 7	Day 10	Day 14	Baseline	Day 3	Day 7	Day 10	Day 14	Baseline	Day 3	Day 7	Day 10	Day 14	Baseline	Day 3	Day 7	Day 10	Day 14	Baseline	Day 3	Day 7	Day 10	Day 14	Baseline	Day 3	Day 7	Day 10	Day 14	length ICU stays	need HDx	need MV	duration MV	Survival
Control	187243	1	50	93	Peritonitis	1	7	10	7	5	3	3	22	17	11	9	7	8.7	7.2	5	3	1.9	102.5	70.7	57.5	29.4	23.4	99.5	75.8	49.7	36.8	25.8	90.1	70.4	45.6	21.8	15.3	11	8.1	6.5	3.6	3.1	17	0	0	0	0
Control	341298	1	51	93	Peritonitis	1	8	10	7	5	4	3	22	17	12	9	7	8.9	7.4	5	3	2	106.4	76.3	60.5	33.4	24.6	101.2	76.8	50.1	38.5	27.3	90.7	70.5	46.2	22.3	15.4	11.4	8.3	6.6	3.2	1.5	17	0	0	0	0
Control	453789	1	59	106	Peritonitis	1	9	11	8	6	4	3	28	22	16	12	8	11.4	8.5	6.6	4.1	3.4	170.5	98.6	75.1	42.6	32.1	112.9	87.9	64.1	46.4	32.2	95.9	78.1	56.4	35.5	23.6	13.3	10.9	8.1	4	2.6	18	1	1	7	0
Control	562734	1	54	95	Peritonitis	1	8	11	8	6	4	3	25	20	14	10	8	9.5	7.9	5.4	3.2	2.3	130.9	84	64.1	39.7	27.8	104.6	78.8	56.8	41.2	29.6	92.7	71.2	53	28.7	15.9	12	9.7	6.9	3.7	2.1	18	0	0	0	0
Control	675489	1	61	109	Peritonitis	1	9	13	9	8	6	5	30	24	19	13	9	11.5	9.7	7.7	6.1	4.2	198.7	164.3	106	54.3	44.9	116	100.2	89.5	59.4	50.6	96.4	83.2	71.4	37.4	30.7	15	12.8	9.2	6.1	5	19	1	1	11	1
Control	684215	1	52	94	Peritonitis	1	8	10	8	6	4	3	23	18	14	10	7	9.3	7.8	5.3	3.2	2	128.7	80.1	61	38.2	25.9	102.2	78.6	55.3	40	28.9	92.2	71	48.3	23.9	15.7	11.9	9.2	6.7	3.4	1.7	17	0	0	0	0
Control	738291	1	61	107	Peritonitis	1	9	12	8	7	4	3	30	23	17	12	9	11.5	9.4	6.7	4.5	3.5	189.3	119.5	89.6	52.1	32.7	113.5	91.6	73.7	48.2	40.5	96.1	80.1	61.3	37.3	26.8	15	11.7	9.1	4.1	3.1	19	1	1	10	1
Control	758912	1	56	98	Peritonitis	1	8	11	8	6	4	3	27	20	14	10	8	9.6	8.3	6.3	3.3	3.1	134.2	84.4	66.8	40.1	28.4	107.4	78.8	58.3	41.4	30.4	94	71.4	54.7	33.1	21.3	12.1	10.5	7.7	3.8	2.2	18	0	0	0	0
Control	789234	1	52	93	Peritonitis	1	8	10	7	5	4	3	23	17	13	10	7	8.9	7.4	5.1	3.1	2	127.3	79	60.5	35.4	25.8	101.6	77.9	51.4	39.9	28.6	91.9	70.6	47.4	22.4	15.5	11.7	9	6.6	3.4	1.6	17	0	0	0	0
Control	908235	1	58	102	Peritonitis	1	9	11	8	6	4	3	27	21	15	11	8	10.6	8.3	6.4	3.8	3.3	159.6	95.9	67.3	42.4	30.5	108.5	84.5	59.3	44.4	31.4	95.6	71.6	55.9	34.8	23	12.4	10.7	8.1	4.2	2.3	18	1	1	7	0
Control	124879	0	44	80	Pneumonia	0	0	6	4	2	2	1	11	9	7	5	3	6.2	4.6	3.2	2.7	1	70.7	47.8	41.1	14.7	10.9	82.4	54.8	40.3	26.1	15.3	79.6	49.3	30.9	11.9	6	6.7	4.9	3.6	2.1	1.9	16	0	1	5	0
Control	193847	0	45	82	Pneumonia	0	0	7	4	3	2	1	12	10	8	5	4	6.5	4.6	3.5	1.8	1	72.8	48.5	46.2	17	13.9	84.9	57	40.3	26.1	17.9	80	50.6	32.5	12.8	6.7	8	5.6	3.8	2.5	1.9	17	0	0	0	0
Control	237891	0	35	80	Pneumonia	0	0	4	3	2	1	1	11	7	5	4	3	5.2	4	3	1.8	1	24.8	20.5	25.7	5.1	3.8	76	50.2	37.5	23.6	15.2	74	49.3	29.1	10.4	5.4	5.4	3.6	2.7	2.1	1.4	16	0	0	0	0
Control	567890	0	46	85	Pneumonia	0	0	7	5	3	2	1	15	11	8	6	4	6.6	4.8	3.7	1.9	1.1	78.5	52.9	46.3	20.5	14.1	88.4	59.5	40.6	28.8	18.9	80.6	50.9	34.2	15.2	6.8	8.2	5.9	3.9	2.5	2.2	17	0	0	0	0
Control	731452	0	47	85	Pneumonia	0	0	7	5	3	2	1	16	11	9	6	4	7	5	3.8	2.1	1.1	79.8	54.5	52.2	21.5	14.9	91.6	60.1	41	29.1	19.1	82.6	52.3	35.5	15.9	7.8	8.4	6.1	4.1	2.7	2.2	17	0	0	0	0
Control	908234	0	48	85	Pneumonia	0	0	7	5	3	2	1	16	12	9	6	4	7.2	5.3	4	2.2	1.1	81.2	55.9	52.5	22.7	15.6	93.5	60.8	42.2	29.1	19.9	82.6	53	35.7	16.9	8.1	8.9	6.8	4.4	3.2	2.3	18	0	1	5	0
Control	238917	0	50	91	UTI	1	7	9	6	5	3	2	20	16	10	8	6	8.2	6.5	4.7	2.8	1.8	97.3	65.7	55.7	27.1	20.7	95.8	68.9	47.1	34	22.9	88.6	62.1	44.2	20.4	11.6	10.3	7.5	5.7	2.8	2.9	16	0	0	0	0
Control	316278	0	50	91	UTI	1	7	9	7	5	3	2	21	16	10	8	6	8.7	6.8	4.8	2.9	1.8	98.5	66.3	56.7	27.9	22.1	96.9	70.9	48.1	35.4	23	89.3	64.9	44.6	20.7	12.9	10.6	7.5	5.8	2.9	3	16	0	0	0	0
Control	432678	0	49	89	UTI	0	0	8	6	4	3	2	18	14	10	8	5	7.7	6	4.3	2.6	1.8	87.3	62.6	53.8	27	20	95.2	67.9	45.7	33.8	21.3	87.1	58.4	42.6	17.9	11.3	9.1	7.2	5.3	2.6	2.7	15	0	0	0	0
Control	567432	0	49	89	UTI	0	0	8	5	4	3	1	18	13	10	8	5	7.6	5.9	4.2	2.4	1.6	86.8	61.6	53.4	26.7	19.5	94.3	67.7	45.2	32.9	20.9	86.8	57.3	41.4	17.6	9.8	9.1	7	4.7	2.6	2.5	18	0	0	0	0
Control	782310	1	50	93	UTI	1	7	9	7	5	3	2	21	17	11	9	7	8.7	6.9	4.8	3	1.9	102.4	68.2	56.9	29.2	22.1	97.9	72.2	49.6	36	24.3	89.8	69.1	45.2	21.1	15.3	10.8	7.7	5.9	3.1	3.1	16	0	0	0	0
Control	819234	0	48	88	UTI	0	0	8	5	4	2	1	18	12	9	7	5	7.3	5.7	4.2	2.3	1.5	82.4	56.4	53.2	26.3	19.4	93.5	64.9	44.2	29.2	19.9	86.5	53.7	40	17.6	9.4	9	6.9	4.6	2.5	2.4	18	0	0	0	0
Control	874123	0	49	90	UTI	1	7	8	6	5	3	2	20	16	10	8	6	8.1	6.5	4.4	2.8	1.8	94.7	64.1	55	27	20.3	95.3	68.3	45.9	33.8	22.3	88.4	60.3	42.6	18.6	11.5	9.7	7.3	5.5	2.7	2.8	15	0	0	0	0
Fluoxetine	378910	1	53	102	Peritonitis	1	6	10	8	5	3	2	25	20	10	9	8	9.2	7	4	2.6	2	130.5	102.9	57.2	29.8	26.1	104.9	84.1	41.8	33.9	28.9	93.1	69.2	43.7	19.6	22.2	11.1	8.7	6.1	3.1	3.1	16	0	0	0	0
Fluoxetine	564738	1	51	99	Peritonitis	1	6	10	8	4	3	2	24	19	10	7	6	9.1	6.8	3.8	2.3	1.7	129	92.2	51.6	25.2	22.7	104.3	79.7	40	29.8	25.9	90.9	64.5	35.7	16.5	19.9	10.7	8.6	5.1	3.4	2.6	14	0	0	0	0
Fluoxetine	572849	1	52	102	Peritonitis	1	6	10	8	5	3	2	24	19	10	7	6	9.1	7	3.8	2.3	1.7	129.9	97.1	53.8	28.8	25.4	104.5	82.5	40.5	32.6	28	91.7	67.3	40.6	17.5	20.6	10.9	8.6	5.6	3.5	2.6	14	0	0	0	0
Fluoxetine	609834	1	54	102	Peritonitis	1	6	10	8	5	3	2	27	20	10	10	9	9.4	7.6	5.8	3.7	2.8	136.3	106.2	60	30	26.3	105.6	85.1	43.8	34.3	29.2	96	70.2	43.8	22.4	24.3	11.7	8.8	6.3	3.1	3.1	15	0	1	7	1
Fluoxetine	672198	1	56	103	Peritonitis	1	6	11	9	5	3	2	29	21	15	12	11	10.3	8.2	6.5	4.1	3.1	162.5	111.2	63.2	35.5	30.4	108.9	92.7	49.9	41.8	34.9	100.5	73.7	50.1	23.1	24.8	13.3	9.1	6.8	3.3	3.2	15	1	0	0	1
Fluoxetine	783456	1	51	97	Peritonitis	1	6	10	7	4	2	2	23	16	9	7	6	8.7	6.6	3.7	2.3	1.7	120.6	75	47	24.3	22	103.9	78.2	39.1	29.6	25.7	90.2	63.1	35.3	13.8	17.9	10.6	8.1	4.9	3.3	2.5	14	0	0	0	0
Fluoxetine	902134	1	61	104	Peritonitis	1	7	11	9	7	5	4	30	22	15	12	12	10.6	8.3	6.7	4.2	3.2	164.9	112.2	87.2	48.3	40	110.2	93.2	62.2	51	41.8	104.2	85.5	55.4	30.1	30.1	13.7	9.7	7.1	3.4	3.3	14	1	0	0	0
Fluoxetine	902345	1	62	110	Peritonitis	1	7	12	11	7	5	4	30	23	17	12	12	12	9.1	8	5.2	3.9	168.9	129.4	96.6	56.7	46.3	110.7	94.1	70.4	55.3	45	107.8	93.5	60.7	34.3	33.2	15	10.1	7.1	3.4	3.3	18	1	1	10	1
Fluoxetine	908234	1	55	102	Peritonitis	1	6	10	8	5	3	2	27	21	15	12	11	9.4	7.8	5.9	4	3	143.5	106.3	61.4	33	28.5	107.6	90.2	48.1	34.5	29.4	100.3	73.4	45.8	22.6	24.5	11.9	9.1	6.6	3.2	3.2	15	1	0	0	0
Fluoxetine	125467	0	40	82	Pneumonia	0	0	8	5	3	2	1	18	13	5	5	4	6.8	5.1	2.2	1.4	1.2	82	58	23.6	10.5	11.6	88.9	62.4	25	14.5	14.4	82.9	49.9	20.6	15.4	11.2	8.3	5.9	3.2	2	1.5	16	0	0	0	0
Fluoxetine	219345	0	35	81	Pneumonia	0	0	6	5	2	2	1	18	13	5	3	3	5.7	4.8	1.9	1.2	1.2	65	48	21.5	8.4	10.1	85.3	61.2	16.2	12.9	9.4	79.7	49.6	17	12.9	10.3	7.9	5.8	2.7	1.8	1.4	16	0	0	0	0
Fluoxetine	296471	0	42	82	Pneumonia	0	0	8	5	3	2	1	19	14	7	5	4	7.1	5.3	2.4	1.6	1.2	86.3	58	27.4	11.4	12.3	89.2	63.5	26.1	14.6	14.5	83.7	50.5	21.2	15.5	11.9	8.4	6.4	3.3	2.1	1.6	18	0	0	0	0
Fluoxetine	498276	0	39	81	Pneumonia	0	0	7	5	2	2	1	18	13	5	3	3	6.5	4.9	2	1.3	1.2	74.2	53.8	21.8	9.3	10.7	86.7	61.6	17.7	14.2	10.4	82.6	49.8	17.8	13.9	10.7	8	5.8	3.1	2	1.5	16	0	0	0	0
Fluoxetine	723489	0	32	80	Pneumonia	0	0	6	4	2	2	1	18	12	5	3	3	5.7	4.3	1.7	1.1	1.1	61.3	43.3	17.8	6.3	8.5	82.3	52.6	15.2	11.7	8.5	79.2	48	16.4	12.2	10.1	7.4	5.2	2.7	1.8	1.4	15	0	0	0	0
Fluoxetine	845629	0	32	80	Pneumonia	0	0	6	4	2	2	1	15	11	5	2	2	5.3	4.2	1.7	1.1	1.1	33.4	19.4	8.4	0.6	4.2	80	49.7	15.1	11.5	8.4	76.4	45.4	15.2	11.7	9.4	6.9	4.2	2.1	1.4	1.1	15	0	0	0	0
Fluoxetine	892345	0	30	80	Pneumonia	0	0	4	3	2	2	1	13	8	3	2	1	4.5	2.9	1.6	1.1	1.1	20	12	7.8	0	3.8	80	42.2	10	8.3	6	73.2	39.9	12.6	11.4	8.9	5	3.1	2.1	1.4	1.1	15	0	1	5	1
Fluoxetine	345621	1	50	96	UTI	0	0	9	7	4	2	2	23	16	9	7	6	8.4	6.1	3.5	2.2	1.7	105.6	70.4	38.1	18.3	17.5	98.4	70.9	42.5	29.3	25.5	89.2	60.9	30.3	11.5	16.1	10.3	7.8	4.5	2.8	2.1	17	0	0	0	0
Fluoxetine	104567	1	50	95	UTI	0	0	9	7	4	2	2	22	16	9	7	6	8.3	6	3.4	2	1.5	103	67.2	34.1	16.8	16.4	95.5	69.1	38.9	28.7	25	87.3	58	30.1	10.9	15.7	10.1	7.7	4.1	2.6	2	17	0	0	0	0
Fluoxetine	134679	0	44	87	UTI	0	0	8	5	3	2	1	19	15	7	5	4	7.2	5.6	2.6	1.7	1.3	86.6	61.5	28.8	12.6	13.2	92	64.1	26.3	15	14.8	83.9	51	21.6	16.3	13.1	9.1	6.5	3.8	2.3	1.7	14	0	0	0	0
Fluoxetine	298467	0	47	90	UTI	0	0	8	6	3	2	2	20	15	9	6	5	8.1	5.6	2.8	1.8	1.5	89.8	64.7	32.8	15.5	15.4	92.6	68.7	37.3	27.7	24.3	85.9	53.8	23	14.7	13.7	9.2	7.3	3.9	2.5	1.9	18	0	0	0	0
Fluoxetine	491276	0	48	93	UTI	0	0	8	6	3	2	2	21	15	9	6	5	8.1	6	3.2	2	1.5	97.2	66.4	33.1	15.6	15.5	94.5	69	37.8	27.8	24.4	86.3	55	26.1	10.7	15.5	10.1	7.6	4	2.5	1.9	19	0	0	0	0
Fluoxetine	654908	1	51	96	UTI	0	0	10	7	4	2	2	23	16	9	7	6	8.4	6.5	3.5	2.3	1.7	110.2	72	42.1	20.9	19.4	99.8	76.4	42.8	29.4	25.6	89.6	61	31.2	13.7	17.8	10.6	8	4.7	2.9	2.2	17	0	0	0	0
Fluoxetine	891237	0	46	89	UTI	0	0	8	6	3	2	1	20	15	8	6	5	7.8	5.6	2.7	1.7	1.5	87.1	63.1	31.7	14.1	14.3	92.3	64.5	36.3	23.8	21.4	84.5	52.5	21.8	18.7	13.1	9.1	6.6	3.8	2.4	1.8	18	0	0	0	0
																																											0.005
